# Supplementary material for: Transgenerational Transcriptomic and DNA Methylome Profiling of Mouse Fetal Testicular Germline and Somatic Cells after Exposure of Pregnant Mothers to Tributyltin, a Potent Obesogen
Source: Metabolites. 2022 Jan 20;12(2):95. doi: 10.3390/metabo12020095 (PMC8874857; doi:10.3390/metabo12020095)
Supplement: Supplementary file 1 [file metabolites-12-00095-s001.zip]

Archive with 3 entries (3 files):
- Figure S1 Principal Component Analysis of RNA-seq and MBD-seq data.pdf
- Table S1 Differentially Expressed Genes.xlsx
- Table S2 Genes Associated with Differentially Methylated Regions.xlsx
