# Supplementary material for: Transgenerational Transcriptomic and DNA Methylome Profiling of Mouse Fetal Testicular Germline and Somatic Cells after Exposure of Pregnant Mothers to Tributyltin, a Potent Obesogen
Source: Metabolites. 2022 Jan 20;12(2):95. doi: 10.3390/metabo12020095 (PMC8874857; doi:10.3390/metabo12020095)
Supplement: Supplementary file 1 [file metabolites-12-00095-s001.zip › Table S1 Differentially Expressed Genes.xlsx]

## Sheet: F1_P4_upregulated
Symbol	F1_logFC	F1_logCPM	F1_LR	F1_PValue	F1_FDR
Pabpc2	7.00676	-0.0738881	29.8251	4.73e-08	1.99e-05
Has3	6.08566	-0.865422	19.5371	9.87e-06	0.00139736
1700034H15Rik	0.733491	3.35125	18.8958	1.38e-05	0.00179456
Pla2g4b	1.39578	2.62436	18.3035	1.88e-05	0.00222029
Gimap8	5.72794	-1.01531	17.594	2.73e-05	0.00305273
2610109H07Rik	5.0877	-0.664309	17.4589	2.94e-05	0.00314778
3632451O06Rik	0.807194	4.49223	17.2606	3.26e-05	0.00339803
Atp9a	0.435623	7.95021	16.3296	5.32e-05	0.00505053
Gm428	6.2238	-1.00332	15.7275	7.32e-05	0.00637235
B4galt3	0.442249	6.11778	15.3739	8.82e-05	0.0073738
LOC100502924	6.89452	-0.332362	15.3551	8.91e-05	0.0073873
Sec63	0.461579	7.45073	14.6809	0.000127328	0.00986301
Fam26d	6.28259	-0.964739	14.5635	0.000135512	0.0104052
Akp3	1.88843	-0.930499	14.082	0.00017501	0.0126769
Taf15	1.2176	2.93477	14.0826	0.000174951	0.0126769
Dynll2	0.519637	6.92702	13.0395	0.000304996	0.019004
Gaa	0.570692	9.42924	12.9541	0.000319216	0.0195422
Pnpla7	0.427043	7.38277	12.6638	0.000372798	0.0219719
Sema6b	1.10991	2.9477	12.5123	0.000404287	0.0232992
Fibcd1	0.818952	3.1841	12.259	0.000463029	0.0251787
6030429G01Rik	0.681328	4.27747	12.035	0.000522112	0.0272216
Adam30	4.93928	-0.921272	11.9998	0.000532048	0.0275277
Pygl	0.323811	6.61467	11.9678	0.000541292	0.0277394
Itga11	0.687732	4.50308	11.937	0.000550295	0.0279238
Apoa4	1.94884	-0.415406	11.8755	0.000568786	0.0286324
Tmem39b	0.600969	6.30608	11.6766	0.000632902	0.030798
A330050F15Rik	4.79939	-1.39423	11.6501	0.000641984	0.0310805
Gm10635	4.80545	-0.997299	11.6254	0.000650564	0.0312567
Mbl1	4.73602	-1.55341	11.6127	0.000655018	0.0313378
Elf2	0.584417	6.29148	11.5788	0.000667082	0.0318088
Tubb1	3.64141	-1.22495	11.5523	0.000676654	0.0321039
4931429I11Rik	0.711837	3.70037	11.3935	0.000737031	0.0344157
D730045A05Rik	4.57812	-1.57588	11.3778	0.000743254	0.0344877
4930432J09Rik	3.42282	-1.36357	11.3158	0.000768495	0.0353136
Cdkn2a	0.847745	2.9095	11.3181	0.000767545	0.0353136
Ccdc7	2.49094	-1.09946	11.1487	0.000840889	0.0375492
Atp13a1	0.424267	6.85463	10.7017	0.00107036	0.0433118
Gm5712	1.49748	-0.698759	10.5819	0.00114203	0.0448099
Tek	0.933094	3.48665	10.4639	0.00121728	0.04705
Tmem25	0.758306	3.26231	10.306	0.00132602	0.0501297
Tmprss4	4.5174	-1.32717	10.2674	0.00135398	0.0507822
Kcnj4	0.763515	3.39859	10.2333	0.00137924	0.051526
Ankle2	0.398389	7.23631	10.1903	0.00141184	0.0526404
Cxcl11	3.41289	-1.25431	10.111	0.00147384	0.054223
Synj2	0.645159	4.99717	10.0304	0.00153977	0.0555545
Bms1	0.409643	8.03458	9.96359	0.00159667	0.0569578
Glce	0.487974	6.34545	9.87033	0.00167965	0.0585965
Tlr5	5.41547	-1.19305	9.78571	0.00175874	0.06039
E130003G02Rik	1.29321	0.793263	9.6943	0.0018484	0.0620867
Gatsl2	0.792397	4.8974	9.61797	0.00192683	0.0641532
Gprin1	0.621539	4.18453	9.60568	0.00193976	0.0644707
Ascl3	4.06214	-1.19448	9.47891	0.00207848	0.0669492
Mapk8	0.757176	2.901	9.47636	0.00208136	0.0669492
Pctp	0.55451	4.21333	9.30717	0.00228258	0.0712391
Tnfsf14	2.20877	-0.386473	9.27672	0.00232085	0.072056
Atp6v0a1	0.535514	6.09125	9.27451	0.00232365	0.072056
Hes2	4.95392	-1.25316	9.17004	0.00246009	0.0750606
Pip4k2b	0.594532	3.58235	9.16547	0.00246624	0.0750967
Gm13769	5.04503	-0.904145	9.09287	0.00256608	0.0771775
Olfr1506	5.04503	-0.904145	9.09287	0.00256608	0.0771775
Pou2f2	0.593344	3.83029	9.00598	0.00269097	0.0796712
Ncl	0.290226	9.62687	8.97742	0.00273336	0.0803
Itpk1	0.33719	5.72485	8.95047	0.00277398	0.0812417
Prpf6	0.329254	8.28516	8.92192	0.00281769	0.0822678
Sep3	0.387638	5.62298	8.81801	0.00298271	0.0857915
4922501L14Rik	0.742974	2.27337	8.80419	0.0030054	0.0861541
Plch2	0.484068	4.63192	8.80034	0.00301174	0.0861541
Grin1	1.05315	1.86326	8.71093	0.00316308	0.0893289
Supt5h	0.363224	8.58737	8.63483	0.00329795	0.092042
Zswim6	0.685463	3.02511	8.60797	0.00334696	0.0928635
Apcdd1	0.676492	4.76142	8.61155	0.00334038	0.0928635
Sectm1a	2.02849	0.476332	8.55525	0.00344528	0.0944863
Rasal3	0.635319	3.32751	8.43199	0.00368677	0.0992448

## Sheet: F1_P4_downregulated
Symbol	F1_logFC	F1_logCPM	F1_LR	F1_PValue	F1_FDR
Kcnq1ot1	-3.7188	2.76789	32.1811	1.4e-08	7.08e-06
Hsd3b1	-4.36294	5.43543	26.1526	3.15e-07	8.94e-05
Cyp11a1	-2.71369	6.29855	25.0788	5.5e-07	0.000137427
Insl3	-3.11576	4.5019	24.9966	5.74e-07	0.000141549
Hao2	-3.52163	1.0769	23.6667	1.15e-06	0.000252771
Itk	-3.2883	0.0748394	21.6331	3.3e-06	0.000602367
Tmem87a	-1.58925	1.87615	21.2752	3.98e-06	0.00070564
Miat	-4.77683	-0.285581	20.6217	5.6e-06	0.000892413
5530601H04Rik	-1.14255	2.85699	19.7507	8.82e-06	0.00127816
D1Ertd622e	-0.762004	3.997	17.8947	2.33e-05	0.00265316
Hoxa2	-3.24756	-1.0959	17.1879	3.39e-05	0.00351125
Serpinb3c	-3.71301	-1.22043	17.069	3.6e-05	0.00363022
Ankrd16	-0.905286	3.63137	16.6613	4.47e-05	0.00432657
C330024D21Rik	-3.74013	-1.38826	16.2551	5.54e-05	0.005227
Adora2b	-0.904722	2.83252	15.8321	6.92e-05	0.00610986
Uggt2	-0.89182	4.41682	15.1327	0.000100214	0.00822986
2310001A20Rik	-0.770085	5.13208	15.0736	0.000103397	0.00834723
AI182371	-3.46871	-0.540557	15.0194	0.000106411	0.0085184
Cyp21a1	-2.83635	0.88452	13.9971	0.000183091	0.0131618
A930013F10Rik	-3.33026	-0.072406	13.4659	0.000242933	0.0161768
A930003A15Rik	-2.26197	-1.17	13.2356	0.000274687	0.0176346
5930403L14Rik	-4.90004	-1.71456	13.097	0.000295776	0.0187734
Gm20199	-4.23022	0.498593	13.0152	0.000308967	0.0190996
Oxtr	-1.45882	1.82643	12.8872	0.000330836	0.0199321
Gm13582	-3.14893	-1.34222	12.5083	0.00040514	0.0232992
6430704M03Rik	-0.799989	2.64927	12.3966	0.000430125	0.0240794
Jak3	-1.46662	4.84035	12.3434	0.000442546	0.0245251
Coq10a	-0.564549	3.63403	12.2161	0.000473778	0.0255437
5430427O19Rik	-4.70292	-1.54879	12.0007	0.00053181	0.0275277
Abhd15	-2.9641	0.0204552	11.702	0.000624343	0.0305901
Tpcn2	-0.980091	2.90159	11.4471	0.000716063	0.0337614
Pate2	-3.28276	-0.782267	11.419	0.000726959	0.0340648
Csgalnact1	-1.26912	2.24508	11.2089	0.000814076	0.0366103
Snrnp48	-0.731275	3.76801	11.0583	0.000882926	0.0386087
1600020E01Rik	-0.82825	3.981	10.9542	0.00093392	0.0397398
Zfp354a	-0.545256	3.83328	10.8456	0.000990298	0.0413036
Itgal	-0.978294	3.05241	10.8279	0.000999795	0.0414131
4930556M19Rik	-1.25809	1.06022	10.6825	0.00108154	0.0435918
Apobec1	-1.40969	1.71245	10.6535	0.00109863	0.0437739
Erg	-1.13805	1.35592	10.6469	0.00110254	0.0437739
Utp14b	-0.579129	4.47957	10.5978	0.00113221	0.0446716
4922502D21Rik	-1.01078	1.93259	10.5011	0.00119304	0.046207
A330050B17Rik	-1.12901	0.971409	10.085	0.00149485	0.0546614
C920009B18Rik	-2.27635	-0.47316	10.0797	0.00149908	0.0547108
Ppil6	-0.998619	2.02273	9.85569	0.00169307	0.0589562
Mgat4c	-2.45854	-0.860459	9.83843	0.00170903	0.0592944
Snhg11	-1.39849	4.27838	9.81641	0.00172962	0.0596813
Gm10791	-2.89942	-0.68419	9.78137	0.00176289	0.06039
Tcam1	-1.51494	2.24882	9.78638	0.0017581	0.06039
Adh1	-0.863682	4.63071	9.78147	0.00176279	0.06039
3110056K07Rik	-0.871303	2.41106	9.75566	0.00178771	0.0608014
F630111L10Rik	-4.16502	-0.942752	9.69831	0.00184438	0.0620614
4930524O08Rik	-1.5414	-0.884359	9.68754	0.00185522	0.0621916
Dmp1	-2.07878	1.24447	9.63928	0.0019046	0.0635246
H2-Eb2	-1.53503	-0.0161909	9.58738	0.00195919	0.0646635
Ccdc85a	-1.34294	1.7346	9.38975	0.00218202	0.0695616
Ppyr1	-3.56201	-0.883883	9.38103	0.00219243	0.0695896
H2-K1	-0.639012	4.14081	9.38073	0.00219278	0.0695896
Ephx1	-0.842502	3.46235	9.35285	0.00222639	0.0702732
Leprotl1	-0.326188	5.36619	9.35707	0.00222127	0.0702732
Fbxl12	-0.563013	4.71366	9.27096	0.00232815	0.0720778
Tmigd1	-1.95281	-0.451711	9.26303	0.00233825	0.0722726
Tmc6	-0.49235	4.84243	9.15786	0.00247652	0.0751991
Lhfpl1	-2.37344	-0.101792	9.08449	0.00257787	0.0772634
Morn1	-0.894013	1.93242	9.06456	0.00260611	0.0776432
B930092H01Rik	-1.45362	-0.510424	8.93589	0.00279621	0.0817664
Rasgrp4	-0.572476	3.46127	8.72359	0.00314118	0.0889751
Pcdh11x	-2.50979	-0.35799	8.69442	0.00319186	0.0898495
Gpr34	-3.67907	-0.465792	8.67841	0.00322001	0.090265
Mc5r	-3.01858	-0.935653	8.65888	0.00325472	0.0909692
Triml2	-0.931862	1.94454	8.62473	0.0033163	0.0924182
Foxi2	-4.28303	-1.66173	8.56447	0.00342786	0.0942812
Nxpe5	-2.95182	-1.56556	8.50292	0.00354576	0.0962682
Bid	-0.406723	4.47252	8.42043	0.00371028	0.099595
Cutc	-0.545082	3.6753	8.40762	0.00373652	0.0998756

## Sheet: F1_P5_upregulated
Symbol	F1_logFC	F1_logCPM	F1_LR	F1_PValue	F1_FDR
Gm10825	2.05288	0.473269	20.3833	6.34e-06	0.0048114
Kifc2	0.662219	5.26908	19.9315	8.03e-06	0.00564195
Efcab4b	2.60523	-0.339712	16.4235	5.07e-05	0.0162935
Olfr972	5.31681	-1.55929	15.3633	8.87e-05	0.0243641
Snip1	0.476263	5.46041	13.7297	0.000211086	0.0412989
Atcay	1.11301	2.76218	13.687	0.000215942	0.0418178
D730045A05Rik	4.79536	-1.57588	13.5037	0.000238091	0.0451849
1700031P21Rik	1.94844	-1.01148	13.3357	0.000260406	0.0471658
4930503L19Rik	0.442987	4.77043	12.7522	0.000355599	0.0586832
Snord69	1.85407	-1.18665	12.4332	0.000421765	0.0672626
Rbm28	0.719263	5.55652	12.2216	0.000472396	0.0747094

## Sheet: F1_P5_downregulated
Symbol	F1_logFC	F1_logCPM	F1_LR	F1_PValue	F1_FDR
AI429214	-1.68503	0.460493	16.9771	3.78e-05	0.0135931
Ociad1	-0.670832	5.91411	14.1145	0.000172014	0.0354836
Mrgprx2	-5.97063	-1.86558	12.9841	0.000314143	0.05371
Prg3	-3.13689	-1.579	11.6162	0.000653802	0.0925959

## Sheet: F1_P6_upregulated
Symbol	F1_logFC	F1_logCPM	F1_LR	F1_PValue	F1_FDR
Mcl1	0.798718	7.29758	38.1652	6.5e-10	1.76e-06
Dusp5	1.82712	4.88694	34.4027	4.48e-09	8.5e-06
Irf1	1.4705	5.62934	33.0237	9.1e-09	1.44e-05
Dnajb4	1.19843	6.37208	30.2682	3.76e-08	3.4e-05
Eif1a	0.633013	6.88735	29.6159	5.27e-08	4.54e-05
Irs2	1.03294	5.89171	26.3461	2.85e-07	0.000174719
Lysmd3	0.786838	5.45677	25.6404	4.11e-07	0.0002296
Mafk	0.591662	6.31703	24.7585	6.5e-07	0.000342554
Ifrd1	0.818373	6.50004	24.6918	6.73e-07	0.000345038
Nfil3	0.790186	5.88975	24.3215	8.15e-07	0.000407144
Nr4a1	1.10497	7.15749	23.5746	1.2e-06	0.000518288
Errfi1	1.04476	5.65349	22.9603	1.65e-06	0.000667791
Odc1	0.55397	8.25902	22.4834	2.12e-06	0.000833099
Socs3	1.12417	7.13907	20.0666	7.48e-06	0.00181971
Gm10662	6.46382	-0.761688	19.9754	7.84e-06	0.00183797
Gm5891	6.46382	-0.761688	19.9754	7.84e-06	0.00183797
Maff	1.42869	3.51965	19.9905	7.78e-06	0.00183797
Klf6	0.947122	7.62845	19.4446	1.04e-05	0.00218373
Klf4	1.20205	5.93169	19.091	1.25e-05	0.0025433
Ppp1r15a	0.813153	8.94322	18.3945	1.8e-05	0.00330867
Atf3	2.00181	4.97854	18.0867	2.11e-05	0.00377891
Hspa5	0.599903	10.164	17.8969	2.33e-05	0.00413612
Tubb2a	0.483609	6.94358	17.6361	2.67e-05	0.00445247
AU018829	3.84689	1.62872	17.6174	2.7e-05	0.00445745
Sertad1	0.792246	5.53944	16.885	3.97e-05	0.00607816
Ccnl1	0.618226	6.51263	16.2436	5.57e-05	0.0080079
Gm2083	6.39507	-1.2957	16.0161	6.28e-05	0.00869357
Gm16367	3.74305	1.42497	16.0694	6.11e-05	0.00869357
Tnfaip3	1.03018	3.41407	16.0183	6.27e-05	0.00869357
Sqstm1	0.324046	8.54458	16.0513	6.16e-05	0.00869357
Cebpb	0.673302	5.85143	15.9358	6.55e-05	0.00875755
Smok2a	6.88542	-1.3309	15.8004	7.04e-05	0.00928899
Csrnp1	1.37204	4.58873	15.1634	9.86e-05	0.0117683
Dnajb1	0.866347	7.88154	15.0384	0.000105348	0.0122411
Srsf5	0.428721	7.76844	14.7134	0.000125151	0.0138088
Tubb2b	0.469464	6.03393	14.5177	0.000138849	0.014911
Gm3139	3.31693	0.190969	14.3815	0.000149259	0.0158248
Icam1	1.10931	3.53122	13.9387	0.000188874	0.0185723
Spty2d1	0.874005	5.8066	13.8108	0.000202173	0.0194763
Btg2	0.826102	7.93152	13.7097	0.000213353	0.0197513
9530052E02Rik	0.850168	3.22428	13.3566	0.000257508	0.02283
Egr2	0.993013	4.78711	13.2923	0.000266496	0.0231998
Mup2	6.44919	-1.37863	12.7496	0.000356084	0.0276462
Nr4a2	1.18272	3.2368	12.65	0.000375567	0.0286246
Gm1995	2.85339	0.354975	12.5348	0.000399438	0.0299413
Gcc1	0.878573	4.48417	12.5004	0.000406854	0.0301612
Ubc	0.414321	11.8176	12.4892	0.000409309	0.0302252
Gm7104	3.08158	-0.335698	11.8693	0.000570661	0.0382333
Ccdc86	0.365022	5.78236	11.2609	0.000791589	0.0483799
Gm2022	1.70029	-0.480617	11.094	0.000866097	0.0517716
Dusp1	0.640441	7.70045	11.0421	0.000890647	0.0524929
F3	0.655343	4.04665	10.7245	0.00105728	0.0599629
Atf4	0.629461	6.58047	10.7224	0.00105847	0.0599629
Egr3	2.20425	0.349352	10.5965	0.00113301	0.0636162
Herpud1	0.400363	6.35964	10.5838	0.0011408	0.0638645
Bcl10	0.458913	5.92291	10.4793	0.00120719	0.066686
Klf2	0.981258	7.35737	10.3184	0.00131711	0.0704113
Apoe	0.570716	6.0535	9.71141	0.00183127	0.0893601
Zfp36	1.00448	7.37215	9.63817	0.00190575	0.0910851
Smok2b	5.20975	-1.24875	9.61023	0.00193497	0.0920347
Tubb6	0.354462	7.13466	9.60254	0.00194309	0.0921898
Bag3	0.511949	5.39864	9.41981	0.00214654	0.0996016

## Sheet: F1_P6_downregulated
Symbol	F1_logFC	F1_logCPM	F1_LR	F1_PValue	F1_FDR
Krt5	-7.6787	1.73233	32.2457	1.36e-08	1.49e-05
Krt15	-4.96986	0.758778	17.0285	3.68e-05	0.00572797
Krt14	-2.34823	2.36179	13.1952	0.000280663	0.0238853
Rbm5	-0.380889	6.88481	12.8227	0.000342433	0.0270779
Cxcl14	-0.919166	2.41476	12.7	0.000365653	0.0282088
Dleu7	-0.556985	3.87611	11.6706	0.00063495	0.0413768
Spata5l1	-0.798862	2.66286	11.3278	0.000763533	0.0478229
Sirpb1b	-1.17292	0.283204	10.7807	0.00102565	0.0584526
Rtn4r	-0.728231	2.4779	10.4802	0.0012066	0.066686
Sirpb1a	-1.4188	-0.340778	10.0191	0.00154922	0.0784028

## Sheet: F3_P4_upregualted
Symbol	F3_logFC	F3_logCPM	F3_LR	F3_PValue	F3_FDR
Cpeb4	6.36681	1.9256	33.4379	7.36e-09	2.85e-05
Tsc22d2	1.47331	6.62003	32.6102	1.13e-08	3.63e-05
A930013F10Rik	8.73655	2.37279	27.3477	1.7e-07	0.000365233
Il18bp	8.21251	0.782353	26.4928	2.65e-07	0.000511583
Homer1	1.56045	5.47695	24.5152	7.37e-07	0.00101847
Dlx2	6.35517	0.73726	24.023	9.52e-07	0.00117522
Kdm4c	1.82311	4.68236	23.6384	1.16e-06	0.00117522
Kcnd3	4.65209	4.2514	21.684	3.21e-06	0.00222039
1700065O20Rik	7.8079	-1.0072	21.4149	3.7e-06	0.00223544
Slc37a1	3.74617	2.42295	21.198	4.14e-06	0.00242747
Ranbp9	1.37258	6.37798	20.945	4.73e-06	0.00268865
D6Ertd527e	8.08856	-0.101464	20.6202	5.6e-06	0.00309447
Tle4	1.72888	5.84015	20.5008	5.96e-06	0.00320213
Serpina7	7.49477	0.0198093	19.2046	1.17e-05	0.004832
AI450353	5.52472	1.1517	18.169	2.02e-05	0.00723965
Lyve1	5.32604	-0.0356503	18.017	2.19e-05	0.00769873
P2rx1	4.78223	0.631167	17.8246	2.42e-05	0.00802651
Card6	1.99372	3.00972	17.7406	2.53e-05	0.00802651
Sestd1	1.29468	5.25463	17.843	2.4e-05	0.00802651
Gdap10	5.51065	1.83979	17.5376	2.82e-05	0.00878671
Rap1gds1	1.15308	5.8774	17.381	3.06e-05	0.00936297
Ptpn7	4.8627	1.52738	17.1991	3.37e-05	0.0100151
Slc7a3	7.12366	0.82076	17.1625	3.43e-05	0.0100553
4930515G01Rik	7.0314	-0.0353382	16.8007	4.15e-05	0.0115458
Icam5	5.48043	-0.745049	16.7883	4.18e-05	0.0115458
4933406C10Rik	6.50005	-0.504556	16.6505	4.49e-05	0.0118064
Ubl4b	6.30481	-1.38828	16.5681	4.69e-05	0.0121027
Gpr156	3.12591	2.33182	16.4215	5.07e-05	0.0124133
Strbp	1.01715	6.72693	16.4344	5.04e-05	0.0124133
Thrb	3.2699	1.97654	16.0327	6.23e-05	0.014334
1700123L14Rik	8.58759	-0.593858	15.9438	6.53e-05	0.0147214
Phf17	1.34398	5.80417	15.8942	6.7e-05	0.0147214
Pdp1	1.13093	6.81834	15.9103	6.64e-05	0.0147214
Lemd3	1.3779	4.84442	15.8097	7e-05	0.014886
Serpina9	7.05282	-0.68417	15.6925	7.45e-05	0.0150844
Dtx3l	2.49527	3.2611	15.4941	8.28e-05	0.0156925
B630005N14Rik	1.35718	5.25736	15.5064	8.22e-05	0.0156925
Edem3	2.01073	5.65545	15.4013	8.69e-05	0.0161654
Slc26a7	3.7826	2.4846	15.3438	8.96e-05	0.0161978
Gm6268	4.41504	-0.937647	15.096	0.000102181	0.0177771
4933404O12Rik	2.59486	2.93431	15.0484	0.000104787	0.0177771
Fam78a	3.57433	1.32754	14.6466	0.00012967	0.0203551
Agphd1	3.1966	2.95799	14.7446	0.000123098	0.0203551
Sema4b	2.80311	3.6393	14.6344	0.000130509	0.0203551
Mtmr12	1.2816	5.41848	14.6355	0.000130434	0.0203551
Pcdh17	3.49107	1.17783	14.619	0.00013158	0.020358
Frmpd4	5.13974	1.3938	14.594	0.000133336	0.020466
Bmi1	1.00421	6.92657	14.5092	0.000139478	0.0210743
Dll1	2.83007	2.58992	14.448	0.000144082	0.021184
Acvr2a	1.84991	4.70544	14.4594	0.000143217	0.021184
Etnk1	1.25864	5.75923	14.4404	0.000144668	0.021184
AA465934	6.30609	1.48067	14.3402	0.000152568	0.0218878
Pipox	3.89832	1.30465	14.3	0.000155868	0.0221653
Hao2	6.90671	0.116477	14.1873	0.000165487	0.0232994
Mcf2l	2.12259	4.38582	14.1786	0.000166252	0.0232994
Parvb	3.8664	0.303388	14.0659	0.000176515	0.0240409
Rb1cc1	1.12896	6.53295	13.831	0.000200007	0.0254483
2310042D19Rik	5.71162	-0.024624	13.8092	0.000202347	0.0255178
Gbp4	2.12917	0.941176	13.8013	0.000203192	0.0255178
Lyst	2.04763	2.95837	13.7591	0.000207813	0.0256627
Mir1931	6.29928	-0.282951	13.7328	0.000210739	0.0257955
Zbed4	2.27689	3.63707	13.7117	0.000213123	0.0259232
Ibsp	6.53814	-0.738319	13.4363	0.0002468	0.0291043
Tex28	6.99951	-0.495703	13.3581	0.000257308	0.0296229
Ap1s2	2.27207	3.23891	13.358	0.000257324	0.0296229
Zfp281	0.885834	6.0854	13.3824	0.000253995	0.0296229
Tbxas1	6.09993	-0.817923	13.21	0.000278456	0.030004
Slc10a1	5.15537	0.608203	13.1981	0.000280239	0.030004
Gpa33	2.37829	2.70848	13.1717	0.000284209	0.030004
Jarid2	0.985706	7.14122	13.1685	0.000284692	0.030004
Hells	0.94384	6.89984	13.1606	0.000285901	0.030004
Sh3d19	1.75157	5.62467	13.1285	0.000290838	0.0302409
Tmem132b	3.36289	1.91012	12.9684	0.000316785	0.0320766
Dsp	1.77256	4.27731	12.975	0.000315677	0.0320766
Eif5a2	0.924811	6.29523	12.9702	0.000316484	0.0320766
Klkb1	3.28408	1.2009	12.9089	0.00032703	0.0326927
Rasa1	1.00215	6.67724	12.843	0.000338749	0.0330879
Vav3	1.35968	4.5492	12.7464	0.000356698	0.0339829
Atp10b	5.80888	-0.216791	12.6343	0.000378732	0.0345504
Dock10	1.51745	3.58653	12.6802	0.000369547	0.0345504
Fam63b	0.876749	5.79086	12.6544	0.000374686	0.0345504
Psd2	3.05523	2.41898	12.486	0.000410008	0.0365417
Glipr1l2	5.80468	-0.647031	12.3603	0.000438557	0.0375722
Atr	1.11356	6.28188	12.344	0.000442396	0.0375722
Mum1l1	1.00589	6.39165	12.2615	0.000462392	0.0380539
Gm5065	6.00769	-1.57702	12.192	0.000479939	0.0382044
Cntf	5.86329	-0.691473	12.1893	0.000480646	0.0382044
Pqlc3	5.30203	1.76735	12.1835	0.000482131	0.0382044
Fbxw11	1.09504	6.95084	12.1789	0.00048334	0.0382044
9930021J03Rik	0.830345	7.13202	12.1764	0.000483976	0.0382044
4930478P22Rik	6.99021	-1.33804	12.1528	0.000490134	0.0384141
Cecr6	5.39801	-0.233471	12.1435	0.00049259	0.0384141
Speer4f	4.84433	-0.00935593	12.0774	0.000510359	0.0385679
Ipcef1	3.93623	0.425743	12.0863	0.000507927	0.0385679
Phf8	0.933314	6.08678	12.0479	0.000518497	0.038959
Adamts18	6.02046	0.175277	12.0158	0.000527526	0.039346
Lypla1	1.1164	6.80888	12.0107	0.000528953	0.039346
Pcdh19	3.44113	2.56946	11.9736	0.000539591	0.0394391
Lrp4	2.23714	1.36425	11.9638	0.00054244	0.0394391
Tulp3	2.94093	2.56352	11.9216	0.000554857	0.0400408
Gm11710	6.7256	1.24482	11.8653	0.0005719	0.0402927
Gm11711	6.7256	1.24482	11.8653	0.0005719	0.0402927
Vmn2r1	6.31653	-0.361474	11.902	0.000560733	0.0402927
Sos1	1.65643	5.43765	11.8553	0.000574988	0.0402927
Plod2	0.942891	6.21124	11.8879	0.000564984	0.0402927
Mcam	0.929726	6.22581	11.8574	0.000574315	0.0402927
Caprin1	0.903523	8.35961	11.8598	0.000573601	0.0402927
Tnfaip8l3	6.4106	-0.994859	11.7676	0.000602722	0.0419304
Tmem87a	2.48188	2.8814	11.688	0.000629042	0.043294
Naa30	0.936887	5.94583	11.6683	0.000635754	0.043294
Cd300lh	6.56801	1.10063	11.6465	0.000643226	0.0434965
Gal3st2	6.24865	-0.766904	11.631	0.000648611	0.0437078
Nipal1	4.09627	1.84226	11.6227	0.000651522	0.0437515
H2-M5	5.3273	-0.836464	11.6123	0.000655183	0.0438305
Slc8a3	6.07915	0.28865	11.5671	0.000671288	0.0446141
Npy5r	6.25126	-0.612236	11.536	0.000682628	0.0449049
Cd200r4	5.04544	-0.526186	11.5469	0.000678624	0.0449049
Usp38	1.3324	5.44697	11.5376	0.000682036	0.0449049
1110018G07Rik	1.4359	5.28771	11.5204	0.000688363	0.0449761
Dr1	0.809036	6.56599	11.5228	0.000687484	0.0449761
Grin2c	1.86648	3.63541	11.5119	0.000691518	0.0450301
Map3k15	0.885204	6.38232	11.4875	0.000700655	0.0454721
Slc1a1	4.89888	1.65962	11.4774	0.000704485	0.0455677
Synj1	1.34643	4.39953	11.4489	0.000715353	0.0461164
Ipo5	0.880817	7.68674	11.423	0.00072542	0.04661
Gpr141	5.69885	0.794362	11.4067	0.000731801	0.0468567
Naa15	0.836126	6.03381	11.4009	0.000734104	0.0468567
Ankrd22	7.85725	-0.440312	11.3669	0.000747643	0.0474079
Cdk3-ps	4.87638	0.603547	11.355	0.000752452	0.0475569
Cpeb2	1.34564	6.15923	11.3446	0.000756677	0.0475682
Fancm	1.25245	4.20668	11.3425	0.00075755	0.0475682
Gm3259	8.72948	-0.471768	11.2406	0.000800257	0.0494472
Tbc1d14	1.00576	6.4194	11.2015	0.000817315	0.0498639
Agtr1a	5.03831	0.528758	11.1956	0.000819914	0.0498652
A330023F24Rik	5.94658	-1.07697	11.1719	0.000830466	0.0502357
Rab27b	3.81656	0.207132	11.1702	0.000831201	0.0502357
Morc3	1.04729	6.23082	11.1367	0.000846384	0.0507677
Pla2g2d	4.68549	-0.65102	11.0941	0.00086603	0.0516945
Atp11c	1.91262	4.28335	11.0586	0.000882757	0.0520921
Bmp2	1.6856	3.27877	11.0501	0.000886815	0.0520921
Clcn7	1.5861	5.19906	11.007	0.000907694	0.0528759
B130006D01Rik	4.79151	-0.0469579	10.978	0.000921993	0.0532638
Myh7b	1.63934	2.46235	10.9876	0.00091725	0.0532638
4833423E24Rik	6.59684	-0.874013	10.9365	0.000942892	0.0539513
Lenep	4.17808	1.03409	10.86	0.000982625	0.0557301
Nup153	0.997847	7.42927	10.845	0.000990633	0.0558567
Rmnd5a	1.35216	5.46323	10.8305	0.000998425	0.0560796
Slc6a19	5.88431	-0.722135	10.7452	0.00104548	0.0572795
Gm6086	5.11097	-1.08433	10.7047	0.00106864	0.0580283
Coro2b	1.56441	2.46838	10.7079	0.00106676	0.0580283
Nkx1-2	5.85902	-1.13899	10.6714	0.00108804	0.0582897
Leo1	0.862866	5.31937	10.6769	0.00108482	0.0582897
Dmrt1	1.36022	5.75085	10.6618	0.00109373	0.0584329
Maml3	2.34271	3.56706	10.648	0.00110188	0.0585253
Zfp946	1.29567	4.83181	10.6335	0.00111059	0.0585253
Atad1	1.11962	5.69758	10.6366	0.0011087	0.0585253
Dnase1l2	5.92051	0.439244	10.6046	0.00112808	0.0591246
Fbxo39	7.24365	-1.20843	10.575	0.00114625	0.0592738
Maneal	1.97852	1.74636	10.5758	0.0011458	0.0592738
Ift80	1.18051	5.19959	10.5808	0.00114271	0.0592738
Sfmbt1	0.897169	5.87034	10.5799	0.00114327	0.0592738
Snx29	5.21133	1.78279	10.5585	0.00115655	0.0594883
Ranbp2	0.985069	6.94199	10.5597	0.0011558	0.0594883
Gmcl1	1.00332	5.76078	10.5454	0.0011648	0.0597538
2310002J15Rik	5.31583	-0.505331	10.4707	0.00121281	0.0614023
Alg12	2.35625	2.73968	10.4085	0.00125436	0.062549
4933426M11Rik	1.34681	5.55354	10.4066	0.00125569	0.062549
Madd	1.19589	4.88089	10.389	0.00126771	0.0628601
Atp11b	0.920766	7.08576	10.3844	0.00127085	0.0628601
BC021767	1.62443	3.51429	10.3627	0.00128584	0.0631169
Tle3	1.15393	5.132	10.3663	0.00128339	0.0631169
Myb	1.78563	3.15082	10.3327	0.00130697	0.0639424
Prkci	1.03924	6.90578	10.3222	0.00131436	0.0640296
Rslcan18	4.4332	0.434474	10.3005	0.00132992	0.0643079
Hes1	0.938172	5.99385	10.3043	0.00132722	0.0643079
Rdh18-ps	6.16944	-0.45033	10.2915	0.00133644	0.0644558
Suco	1.45576	5.56837	10.2866	0.00133997	0.0644653
Gcnt4	3.04532	2.45969	10.281	0.00134408	0.0645025
Ip6k3	6.23574	-1.41744	10.2551	0.00136306	0.0649299
Zfp770	1.72258	3.29619	10.2324	0.00137991	0.0651607
Rc3h1	1.49224	4.44772	10.1873	0.00141414	0.0655863
Gm606	5.42262	-0.646111	10.0755	0.00150254	0.0688604
Rgag1	4.95889	0.851799	10.0539	0.00152029	0.0690199
Gm11762	6.11623	-1.84401	10.008	0.0015586	0.0701175
1110037F02Rik	0.922178	6.40383	10.0076	0.00155897	0.0701175
Gm6367	8.27416	-0.724393	9.98653	0.00157689	0.0706328
Zfp383	4.17994	1.91378	9.97705	0.00158504	0.0706328
Usp9x	1.54741	8.02043	9.96142	0.00159855	0.0709925
Rxfp1	6.25494	-0.72797	9.91059	0.0016433	0.0720669
Runx1t1	0.745212	6.15745	9.89031	0.00166151	0.0723732
Cyp3a59	7.22144	-0.770854	9.8649	0.00168462	0.0728236
Elovl6	1.2697	5.21787	9.86239	0.00168692	0.0728236
1110059M19Rik	7.08594	-1.13981	9.84664	0.00170142	0.0731233
Gm9958	5.34446	0.221586	9.83828	0.00170917	0.0731272
Zfp956	2.16809	3.32053	9.83665	0.00171069	0.0731272
Astl	5.13716	-0.942586	9.81322	0.00173262	0.0736459
Nox3	5.25259	-1.51301	9.73978	0.00180323	0.0741685
Sst	5.10667	0.393354	9.74346	0.00179962	0.0741685
Apbb2	1.11754	4.84907	9.72888	0.00181395	0.0741685
Zfp516	1.03809	6.49201	9.73374	0.00180916	0.0741685
Cts3	5.54725	-1.11713	9.66032	0.00188291	0.0755509
9530082P21Rik	1.16078	4.46497	9.66363	0.00187951	0.0755509
Rfwd3	0.991055	7.25085	9.66697	0.00187611	0.0755509
Dpyd	3.71858	2.72696	9.645	0.00189868	0.0755565
Wwc2	1.19224	6.04776	9.64701	0.0018966	0.0755565
Clock	1.06332	5.43513	9.65177	0.00189169	0.0755565
Trpc5	5.78388	-1.09033	9.62072	0.00192394	0.0762481
4933438K21Rik	3.95117	2.23486	9.58701	0.00195958	0.07676
AU015228	2.38599	-0.0838018	9.59264	0.00195358	0.07676
Efr3b	1.60638	3.36995	9.58599	0.00196067	0.07676
Mtmr6	0.933736	6.25517	9.57187	0.00197582	0.0770174
Fam65a	0.812606	6.20166	9.55838	0.00199038	0.0770174
2010109A12Rik	4.01372	-0.221141	9.5413	0.00200899	0.0775528
Ces1a	5.91646	-1.09258	9.51716	0.0020356	0.0784233
Gm10560	4.66783	-0.302558	9.46644	0.00209265	0.0798261
Ccl20	6.16325	-1.04358	9.39103	0.0021805	0.0817265
Lpin1	1.0014	5.08992	9.36192	0.0022154	0.0825545
9130230L23Rik	5.50113	-0.917124	9.30714	0.00228262	0.084896
Zc3h18	0.779146	5.83664	9.30345	0.00228723	0.0849042
Gm6588	5.84102	-1.08377	9.28689	0.002308	0.0855109
Mettl11b	5.40854	-0.213028	9.26821	0.00233166	0.0862224
Cul4b	0.776896	7.80268	9.23765	0.00237089	0.0870076
Nup205	0.887496	7.01552	9.22638	0.00238552	0.0873788
1700095A21Rik	4.13373	-0.751621	9.21843	0.0023959	0.0874279
Nap1l2	6.35157	-0.628725	9.19878	0.00242176	0.0880391
Clec2i	5.89279	-1.09165	9.17016	0.00245994	0.0890972
5730419I09Rik	1.18232	5.06523	9.14447	0.00249471	0.0893476
Xkrx	2.99027	1.63388	9.13583	0.00250651	0.0894391
Hs6st3	5.10898	-0.216052	9.11992	0.00252841	0.0897239
Map3k12	1.34941	7.19246	9.12196	0.0025256	0.0897239
Fzd10	3.48275	-0.250369	9.11082	0.00254103	0.0898417
Pdlim5	1.28629	4.02656	9.08352	0.00257923	0.0908603
S1pr4	3.98567	0.118588	9.07429	0.00259229	0.0911543
Neurod4	5.18513	-0.907129	9.06736	0.00260212	0.0911857
LOC100038947	3.54322	0.526536	9.04849	0.00262912	0.0916936
Cnga2	5.51575	-1.00451	9.02335	0.00266553	0.0922903
Pigw	2.40126	2.03238	9.01848	0.00267263	0.0922903
Gorab	0.931451	4.41409	9.01162	0.00268269	0.0922903
Cenpj	0.823504	4.90379	9.00816	0.00268777	0.0922903
Pten	0.832449	6.7079	8.97788	0.00273267	0.0935397
Rock1	0.753526	6.60455	8.96729	0.00274856	0.0937517
Nfat5	1.33141	5.64344	8.96098	0.00275807	0.0939104
4933432G23Rik	4.42245	0.0136925	8.95009	0.00277456	0.0943058
Sprn	5.34778	-0.283885	8.93962	0.0027905	0.0945155
Pum2	1.66412	4.70403	8.93132	0.00280322	0.0946149
Mir677	5.4939	-0.982469	8.91089	0.00283475	0.0951806
Sirt1	0.680938	6.24992	8.88891	0.00286908	0.0961664
Vmn2r57	4.54551	-0.750418	8.8597	0.00291536	0.0971088
Uso1	0.866654	6.52541	8.85614	0.00292104	0.0971088
1700045I19Rik	3.37258	1.57669	8.83833	0.00294969	0.0978509
Ilvbl	1.28981	5.19973	8.83151	0.00296073	0.0979775
Rbm45	1.91498	1.68362	8.82016	0.0029792	0.0981563
Rassf10	4.15404	1.35544	8.8138	0.00298961	0.0983318
Fmo1	4.87735	1.66931	8.80629	0.00300194	0.0984027
Cep192	1.00576	5.42595	8.80878	0.00299785	0.0984027
AI987944	1.16426	3.56175	8.79283	0.00302416	0.0985645
Dennd4a	1.06941	4.75712	8.79395	0.00302231	0.0985645
Tbc1d4	0.982917	5.25749	8.78977	0.00302924	0.0985645
Tgoln1	0.808457	6.83348	8.78789	0.00303236	0.0985645
Ubxn7	0.800475	5.67692	8.80002	0.00301228	0.0985645
Tgds	1.25778	4.43972	8.78405	0.00303876	0.0985737
Pax1	3.61912	0.09769	8.77256	0.00305797	0.0988981

## Sheet: F3_P4_downregulated
Symbol	F3_logFC	F3_logCPM	F3_LR	F3_PValue	F3_FDR
Ifi27l1	-1.41647	6.49113	23.3915	1.32e-06	0.00121713
Ccdc12	-1.3526	5.89985	21.6885	3.21e-06	0.00222039
Tirap	-2.18332	2.89599	18.4044	1.79e-05	0.00664438
A130040M12Rik	-5.31893	0.182937	16.2725	5.49e-05	0.0132611
Sec11a	-1.05353	7.08244	15.9337	6.56e-05	0.0147214
4933407K13Rik	-4.58947	2.47839	14.0006	0.000182753	0.0243177
Rps4y2	-0.918909	7.78821	13.9633	0.000186416	0.0244335
2010005H15Rik	-2.3011	3.24763	13.5913	0.000227235	0.0274671
Catsperg1	-3.90005	0.858274	13.4623	0.00024341	0.0288807
Atp5d	-0.859032	7.84327	12.8098	0.000344809	0.033343
LOC100039574	-8.07804	-0.714163	12.3932	0.000430899	0.0375722
8430408G22Rik	-7.1161	-0.784759	12.4193	0.000424919	0.0375722
Mir5121	-0.865616	6.37563	12.3452	0.000442116	0.0375722
Arntl2	-2.73128	2.63137	12.3166	0.000448948	0.0375873
Nppa	-6.00031	-1.39772	12.1777	0.00048363	0.0382044
Pvr	-1.66444	2.86807	12.1776	0.000483667	0.0382044
Rtl1	-5.12026	-0.779183	11.6746	0.000633599	0.043294
I730028E13Rik	-6.1209	-1.57537	11.0524	0.00088572	0.0520921
Il6ra	-1.08607	3.86715	11.0408	0.000891302	0.0520921
Park7	-0.818429	8.78988	11.0403	0.000891545	0.0520921
Scn1b	-1.57741	2.59908	10.7979	0.00101617	0.0564
Accn3	-3.53819	0.864115	10.6729	0.00108714	0.0582897
Prss40	-3.41466	-1.02425	10.4226	0.0012448	0.0623691
Dgcr6	-0.885125	6.3056	10.1335	0.00145598	0.0672043
Etfb	-0.826287	6.79849	9.97707	0.00158502	0.0706328
Card14	-1.74068	2.61729	9.9268	0.0016289	0.0717605
Olfr550	-7.33317	-1.52757	9.77232	0.00177159	0.074001
Psmb5	-0.931802	7.16019	9.75075	0.00179249	0.0741685
Pqbp1	-0.734042	6.31753	9.74522	0.0017979	0.0741685
Emg1	-0.696711	7.76487	9.63961	0.00190425	0.0756227
Mrpl22	-0.867644	6.50667	9.57272	0.00197489	0.0770174
Mrps10	-0.759098	5.95814	9.5676	0.00198042	0.0770174
Dmkn	-1.46587	4.62602	9.49677	0.00205834	0.0788281
Zmat5	-1.03095	5.87235	9.46895	0.00208979	0.0798261
Prelid1	-0.764886	7.56018	9.40719	0.00216137	0.0811667
Lrp8	-1.54839	2.66135	9.37538	0.00219919	0.0821858
Phb	-0.853215	8.57427	9.37366	0.00220125	0.0821858
Bcl2l12	-1.00205	4.59704	9.25762	0.00234517	0.0862275
Mrps7	-0.891417	6.71876	9.20567	0.00241266	0.0878736
Slc16a8	-3.59033	-0.806009	9.16327	0.00246921	0.0892609
Kif24	-3.0909	2.22444	9.15124	0.0024855	0.0893435
Swi5	-0.792315	8.42354	9.12814	0.00251708	0.0896507
Anapc10	-0.800982	5.22928	9.05436	0.00262069	0.0916529
Dguok	-0.853108	6.04755	9.01435	0.00267868	0.0922903
Psma7	-0.791798	7.66497	9.00569	0.0026914	0.0922903
Tmem11	-0.782958	6.16899	9.01088	0.00268376	0.0922903
4632428N05Rik	-1.75891	2.6781	8.93357	0.00279976	0.0946149
Kcnj13	-5.84029	-1.57795	8.87301	0.00289417	0.0967425
4933422H20Rik	-3.16864	0.326201	8.85535	0.0029223	0.0971088
Chchd6	-0.920921	5.02382	8.82972	0.00296364	0.0979775

## Sheet: F3_P5_upregulated
Symbol	F3_logFC	F3_logCPM	F3_LR	F3_PValue	F3_FDR
1700026D08Rik	3.79449	1.07053	20.6093	5.63e-06	0.0108928
Ube2e1	1.60126	6.15272	19.5553	9.77e-06	0.0157503
Icam5	6.7925	-0.745049	18.5376	1.67e-05	0.0247826
Ifi27l2b	4.35582	-0.343635	16.9489	3.84e-05	0.0464161
Tmem8c	5.84611	0.0737278	16.4227	5.07e-05	0.0518241
AI593442	3.39034	1.1461	16.4138	5.09e-05	0.0518241
Pten	1.1119	6.7079	15.5063	8.22e-05	0.0736064
Sdf2l1	2.09198	4.18486	15.1415	9.97e-05	0.0771653
Vmo1	6.09703	-0.677279	14.8262	0.000117886	0.0781646
Smad6	2.43649	3.92868	14.7732	0.000121248	0.0781646
Fam174a	1.43032	5.84238	14.4675	0.000142601	0.0835727
Lypla1	1.22616	6.80888	14.2795	0.000157575	0.0896323
Hoxa5	3.8697	1.15563	14.0624	0.000176844	0.0920031
Pitpnm3	2.51107	2.43792	13.991	0.000183688	0.0920031

## Sheet: F3_P5_downregulated
Symbol	F3_logFC	F3_logCPM	F3_LR	F3_PValue	F3_FDR
Tigd3	-3.38869	1.49734	17.5579	2.79e-05	0.0359334
P2ry13	-7.35726	-0.507683	15.3678	8.85e-05	0.0744013
Gm15800	-1.26313	4.39398	15.2147	9.6e-05	0.0771653
Ddx46	-0.93345	6.83919	14.9845	0.000108397	0.0776445
Il6ra	-1.24964	3.86715	14.4985	0.000140274	0.0835727
Serpind1	-7.09684	-1.78219	13.9723	0.000185529	0.0920031

[truncated: 2 more sheets: F3_P6_upregulated, F3_P6_downregulated]
