# Supplementary material for: Transgenerational Transcriptomic and DNA Methylome Profiling of Mouse Fetal Testicular Germline and Somatic Cells after Exposure of Pregnant Mothers to Tributyltin, a Potent Obesogen
Source: Metabolites. 2022 Jan 20;12(2):95. doi: 10.3390/metabo12020095 (PMC8874857; doi:10.3390/metabo12020095)
Supplement: Supplementary file 1 [file metabolites-12-00095-s001.zip › Table S2 Genes Associated with Differentially Methylated Regions.xlsx]

## Sheet: result.F3.2.corrected
Gene_symbol	chr	window_start	window_end	CpG_density	CpG Islands	Promoter CGI	TSS	DiffMethyl_log2FC
1700067K01Rik	chr8	84001001	84001500	12.2309	yes	yes	yes	0.58
2010016I18Rik, Dennd2d	chr3	106482001	106482500	6.32827	yes	yes	yes	1.48
2700081O15Rik, Mir6991	chr19	7422501	7423000	16.3728	yes	yes	yes	0.93
6330549D23Rik, Rbm8a	chr3	96629501	96630000	10.4176	yes	yes	yes	1.24
Aars	chr8	111033501	111034000	8.75573	yes	yes	yes	1.2
Anp32a	chr9	62341001	62341500	18.6699	yes	yes	yes	-1.53
B3glct	chr5	149678001	149678500	23.0942	yes	yes	yes	1.59
Bahcc1	chr11	120232501	120233000	10.6724	yes	yes	yes	-1.39
D230017M19Rik	chr1	72243501	72244000	9.82612	yes	yes	yes	1.37
Deaf1, Tmem80	chr7	141328001	141328500	19.1172	yes	yes	yes	-1.65
Dimt1	chr13	106947001	106947500	18.9047	yes	yes	yes	1.36
Eif4a2	chr16	23107001	23107500	15.4298	yes	yes	yes	-1.52
Gm10778	chr10	81812001	81812500	14.657	yes	yes	yes	0.5
Gm13034	chr4	146067501	146068000	27.0454	yes	yes	yes	0.77
Gmpr	chr13	45507001	45507500	8.19996	yes	yes	yes	-0.82
Gpr75	chr11	30885001	30885500	11.7925	yes	yes	yes	-1.31
H2bc4	chr13	23684001	23684500	12.2238	yes	yes	yes	1.77
Hoxc5, Mir615	chr15	103014501	103015000	12.2465	yes	yes	yes	1.48
Kcnmb4, Kcnmb4os1	chr10	116418001	116418500	9.17626	yes	yes	yes	0.55
Mcrs1, 1700120C14Rik	chr15	99251501	99252000	13.1522	yes	yes	yes	0.72
Mex3a, Mir1905	chr3	88536001	88536500	12.1772	yes	yes	yes	0.81
Mtx2	chr2	74825501	74826000	16.0311	yes	yes	yes	-1.35
Nol7	chr13	43398001	43398500	15.6149	yes	yes	yes	1.31
Nt5dc2	chr14	31131001	31131500	24.2451	yes	yes	yes	-1.39
Otop3	chr11	115334501	115335000	12.9536	yes	yes	yes	-1.32
Perp	chr10	18845001	18845500	20.5176	yes	yes	yes	-1.48
Pias4	chr10	81153501	81154000	15.2839	yes	yes	yes	0.54
Prr23a2	chr9	98856501	98857000	12.8222	yes	yes	yes	0.52
Ptp4a1, Gm13363, LOC115487084	chr1	30949501	30950000	27.6948	yes	yes	yes	0.77
Rassf1	chr9	107554501	107555000	21.8837	yes	yes	yes	-1.39
Recql, Golt1b	chr6	142387001	142387500	26.0056	yes	yes	yes	-1.33
Rnf17	chr14	56402501	56403000	10.4681	yes	yes	yes	0.56
Rps24	chr14	24490501	24491000	16.4163	yes	yes	yes	1
Rps9	chr7	3704001	3704500	13.1202	yes	yes	yes	1.19
Sbds, Tyw1	chr5	130255501	130256000	7.95187	yes	yes	yes	-1.26
Sf3b4	chr3	96172501	96173000	11.7921	yes	yes	yes	0.82
Slc25a31	chr3	40708501	40709000	12.3032	yes	yes	yes	0.4
Slc6a9	chr4	117835501	117836000	18.594	yes	yes	yes	-1.39
Srfbp1	chr18	52465501	52466000	21.975	yes	yes	yes	-1.32
Syf2	chr4	134930501	134931000	11.9374	yes	yes	yes	-1.58
Thap1	chr8	26158001	26158500	18.0102	yes	yes	yes	1.23
Tlk2	chr11	105181501	105182000	24.3588	yes	yes	yes	-0.96
Tlx3	chr11	33200501	33201000	17.1524	yes	yes	yes	-1.39
Tmem181a	chr17	6256501	6257000	16.4527	yes	yes	yes	-1.02
Tut1	chr19	8953501	8954000	13.351	yes	yes	yes	-1.33
Unk	chr11	116030001	116030500	15.6758	yes	yes	yes	-1.85
Vamp9	chr5	99906001	99906500	14.6593	yes	yes	yes	1.29
Vaultrc5	chr18	36801501	36802000	10.6938	yes	yes	yes	-1.19
Zxdc	chr6	90369001	90369500	7.0715	yes	yes	yes	-0.87
